# Supplementary material for: The Role of Henosepilachna vigintioctopunctata in Facilitating the Spread of Tomato Brown Rugose Fruit Virus (ToBRFV) Among Hosts
Source: Insects. 2025 Dec 3;16(12):1225. doi: 10.3390/insects16121225 (PMC12734332; doi:10.3390/insects16121225)
Supplement: Supplementary file 1 [file insects-16-01225-s001.zip]

Archive with 1 entries (1 files):
- insects-3968806-supplementary.pdf
